# Supplementary material for: Investigation of cell signalings and therapeutic targets in PTPRK-RSPO3 fusion-positive colorectal cancer
Source: PLoS One. 2022 Sep 21;17(9):e0274555. doi: 10.1371/journal.pone.0274555 (PMC9491571; doi:10.1371/journal.pone.0274555)
Supplement: S1 Table — (XLSX) [file pone.0274555.s005.xlsx]

## Sheet: Sheet1
gene	median
RSPO3	1
PPP1R12B	0.589033
NPY	0.587676
VIP	0.576046
C2orf72	0.548937
IQGAP2	0.548322
SYT2	0.53831
ADCYAP1	0.533884
ZNF385D	0.528341
SCIN	0.528126
MAGEE2	0.527292
SDCBP2	0.527117
AHCYL2	0.521466
C6orf105	0.513332
ZNF229	0.513017
BTNL8	0.508147
SLC7A14	0.507636
GPR88	0.501753
ASTN1	0.500597
SLC28A2	0.499316
SLC1A1	0.495471
MMP28	0.494231
SLC30A8	0.490609
MALL	0.490337
C6orf94	0.487628
CTNNA3	0.486701
AKR1B15	0.485456
AKR1B10	0.481713
PLA2G2F	0.47778
OR1A2	0.477476
HMP19	0.474734
F5	0.474486
CADM3	0.473895
CD1D	0.473373
KIAA1239	0.47333
ANXA10	0.470518
SLC35C1	0.467829
PTPRH	0.465318
CIDEC	0.461135
SLC18A3	0.460213
CASP12	0.457838
UGT1A10	0.455513
GCM2	0.454026
RP1L1	0.452734
GPD2	0.451991
LAIR2	0.451679
OTOP3	0.451621
RALB	0.451336
SLC9A1	0.450644
ADRB3	0.450021
CA2	0.449536
C5orf40	0.44877
TP53I11	0.448606
VILL	0.44769
GCNT3	0.447521
GLIS3	0.444807
SPON1	0.443287
ABCC13	0.442816
FAM124B	0.44194
PSEN1	0.44154
ALK	0.439492
GPR110	0.436665
HS6ST3	0.435495
KCNG3	0.435231
TSPAN3	0.432983
C14orf176	0.432805
CHP	0.430698
PLA2G2A	0.429111
IFNA1	0.428523
ACSL3	0.428174
FAM135B	0.427926
CCL23	0.426589
RHBDL2	0.426107
CD207	0.425605
SLED1	0.424178
PHOX2A	0.423621
INPP1	0.422548
PKNOX2	0.422435
DHRS9	0.419926
COL17A1	0.419925
KCNS2	0.418693
BTBD17	0.416623
ABCG2	0.416515
STMN2	0.416403
CITED1	0.416062
SLPI	0.415743
TEP1	0.414824
LRRFIP1	0.414413
OR6C75	0.413991
?	0.413991
PHOX2B	0.413831
NR5A2	0.413759
SLC7A7	0.412111
RSPO2	0.411947
TMEM45A	0.411277
ACCSL	0.410343
SCG2	0.410313
UGT1A9	0.409749
SLC6A12	0.408717
PRINS	0.40847
CUX2	0.407988
BEX1	0.407845
EDEM3	0.407844
GALNT5	0.406756
GPR78	0.406753
AAA1	0.406503
MMP27	0.405767
TRY 6.00	0.404789
BTNL3	0.404316
OTX2	0.403661
PRSS1	0.403383
SYT10	0.40294
CKMT1B	0.402548
KLF8	0.402299
ARPP21	0.400605
SLC25A34	0.39937
RIOK3	0.399264
TTLL6	0.398778
TMEM132B	0.396488
CDKN2B	0.395879
SPARCL1	0.395474
STYK1	0.395312
GPR32	0.395121
ADH1B	0.394818
APBA3	-0.393766
CALML4	0.393389
FEZF1	0.393127
HRASLS2	0.391967
SLK	0.391805
C6orf146	0.391701
STH	0.391665
TMPRSS4	0.391594
RAG2	0.391304
POU5F2	0.390243
IKZF2	0.389835
TFF1	0.389597
KCNC2	0.389361
EDN3	0.388614
SLC16A14	0.388578
SLC20A1	0.387676
SLC22A18AS	0.387483
C13orf30	0.387336
GYPE	0.386123
RPE65	0.385363
ZDHHC22	0.385335
SLC6A14	0.384754
KLHL33	0.384344
SSBP2	0.383268
AXIN2	-0.383047
CAPN2	0.381339
CREG2	0.38131
FGF2	0.381306
PMCH	0.380651
PLK2	0.380249
ARHGAP36	0.380127
PNKD	0.379392
KLHDC7A	0.379005
IL19	0.378945
PTPRK	-0.378436
COL28A1	0.377372
CPEB1	0.376817
MEN1	-0.37676
GSTA2	0.376396
LOC100130386	0.376033
MYOCD	0.375975
DGKA	0.375949
MYT1L	0.375946
CTSE	0.375424
PKD2L1	0.374573
KLK10	0.373943
SEMA4G	0.372971
LIMA1	0.372317
CYP2C18	0.372011
SYT9	0.371145
TMEM131	0.37082
TAAR8	0.370414
LCE2A	0.370396
FAM75C1	0.370307
ARHGAP1	0.37001
PTPN18	0.369902
SNCB	0.369054
HHLA2	0.368711
C17orf55	0.368707
GAP43	0.368652
SEC22B	0.36835
LPCAT4	0.367263
CARD6	0.367145
GDAP2	0.367116
C4orf31	0.367064
TSPAN1	0.366668
ALPI	0.366666
SHOX	0.3666
TANK	0.366398
SEZ6L	0.366091
SLC25A23	0.366072
LOC729609	0.365171
MYOC	0.365045
CD82	0.364588
CA9	0.364159
CCL7	0.364051
CAMK2A	0.363994
MTUS1	0.363725
SYT8	0.363712
SPATS2L	0.363706
NAP1L2	0.362746
ADHFE1	0.361657
TMEM30B	0.361335
FUT2	0.36084
CETN4P	0.360757
TPSAB1	0.360652
MMP8	0.360565
SLC17A5	0.360555
ABHD3	0.360469
LOC388242	0.360313
BRP44L	0.359838
ZNF74	-0.359831
IL31RA	0.35966
HGD	0.359614
LOC285735	0.359575
SDPR	0.359354
ABLIM3	0.359153
ATG4A	0.359051
LCE1E	0.359008
SLITRK3	0.358804
LOC152225	0.358713
PGC	0.358206
UGP2	0.357818
CCL13	0.357802
MS4A12	0.356671
S100A4	0.356632
GNAO1	0.356457
C10orf54	0.356438
ARPC2	0.356379
ELFN2	0.356295
PTGS1	0.356196
BMP3	0.356155
ZNF486	-0.355915
RNF43	-0.355879
MT1X	0.355576
TNNI2	0.355262
BAALC	0.354583
FBP2	0.354139
PRSS21	0.353536
KRT20	0.353524
AQP5	0.353371
CYTL1	0.353151
LCE1D	0.352702
CCDC109A	0.352118
KIFC3	0.352101
LEO1	0.351421
TMEM59L	0.351362
VSTM2A	0.351198
MAS1L	0.350677
NT5C2	0.350406
FHL1	0.350369
SGCA	0.34994
FAM53C	-0.349666
A2BP1	0.349203
KCNK3	0.348875
LIPK	0.348854
CD36	0.348733
PCSK5	0.348705
CATSPERB	0.348205
LMOD2	0.347922
ATP2B4	0.347812
DIRAS1	0.346823
RAMP1	0.346627
SCG3	0.346573
INO80B	-0.346025
RPUSD4	-0.345914
CBARA1	0.345764
ADAM33	0.345718
ATP6V1D	0.345663
HCG4	0.344601
MUC5B	0.344446
PLAC8	0.344422
ZNF418	0.344338
BLOC1S2	0.344081
OBFC1	0.34374
CD1C	0.343216
LIMS3	0.342541
DDX20	-0.342533
SSBP4	-0.342526
PLXNB3	0.342487
CCDC96	0.342371
C4orf22	0.342339
KIAA1522	0.342309
AGR3	0.341993
PIK3C2G	0.341613
GANC	0.341421
GALM	0.340906
RNASE4	0.340437
SGCG	0.340218
CDX2	-0.339562
KIAA2022	0.339382
P2RX1	0.33929
BHLHE41	0.339279
SLC46A3	0.338807
FZD5	0.338657
OR1L8	0.33842
C1GALT1	0.338337
MAPKAPK5	-0.33826
NMUR2	0.337652
C1QTNF7	0.337605
TM9SF3	0.337459
CLP 1	-0.337431
IGFL2	0.337084
HIST2H2BE	0.336895
CNNM4	0.336881
POM121L8P	0.336752
MS4A2	0.336694
MYC	-0.336648
GRHL1	0.336605
PAAF1	-0.336478
ST8SIA3	0.336453
RAET1G	0.335803
KITLG	0.335244
TMEM181	0.335232
NXF3	0.335092
GEMIN5	-0.335088
CYP21A2	0.33482
DDX26B	0.333886
MAPK6	0.333742
JPH4	0.333573
ATP1B1	0.333466
C12orf53	0.332951
SLC22A18	0.332936
NCRNA00051	0.332834
HSF2	-0.332729
LONRF2	0.3327
C14orf184	0.332654
LDLRAD2	0.332627
SYT13	0.331914
MAMDC2	0.331697
POLG2	-0.331582
THAP11	-0.331494
TBC1D21	0.331093
ODAM	0.331064
GRK1	0.33101
DGAT2	-0.330369
POLRMT	-0.330258
SYNJ1	0.329764
CPA3	0.329403
GBA3	0.329232
CDK5R2	0.328807
C15orf52	0.328757
TP53	-0.328747
FOXL1	0.328668
RAPH1	0.328571
SIGLEC15	0.328536
SLC5A7	0.328408
IQUB	0.328368
IL1RN	0.328206
TTC29	0.327974
HSPA6	0.327935
HPGD	0.3279
C11orf2	-0.327828
TFPI	0.32719
DPF2	-0.326848
INTS5	-0.326834
CORO2A	0.326664
IRGM	0.325904
ZNRF3	-0.325726
C9orf53	0.325713
PON1	0.325436
CTSG	0.324704
PIK3AP1	0.324517
EPHB6	0.323718
LGR4	0.323362
MRAP	0.323302
UGT1A8	0.323119
KALRN	0.323046
SLC7A11	0.322964
ZNF48	-0.32231
PRIMA1	0.322109
KCNJ1	0.321911
MADCAM1	0.32191
AOC3	0.321773
STBD1	0.321764
TPH2	0.321543
CCT2	-0.321505
FLNC	0.321254
PRTN3	0.321156
NEGR1	0.320983
MOBKL2B	0.320755
RELL1	0.320695
OTOR	0.320491
TM4SF19	0.320385
ANAPC5	-0.320185
CDA	0.319758
CXXC5	-0.319748
C20orf85	0.319672
AGPAT9	0.319511
OR10J3	0.319021
C7orf66	0.31901
IMP5	0.318952
COL29A1	0.318657
NQO1	0.318486
C5orf32	0.318159
WDR44	0.318121
SLC15A1	0.318026
BEND2	0.318013
SPHKAP	0.317834
SLCO2B1	0.31778
PPY2	0.317773
HECTD3	0.317544
NGEF	0.317464
TLR6	0.317335
KCNMB1	0.317145
HPGDS	0.317113
GBE1	0.316944
GPR87	0.316642
KDM2B	-0.316554
AQP2	0.316503
BARX2	0.316437
MYOF	0.315798
GRAMD1A	-0.315383
EMX1	0.315337
USHBP1	0.315037
ELAVL4	0.314981
HNRNPA0	-0.314957
SELS	0.314839
CYP3A5	0.314799
C17orf73	0.314238
TMEM109	-0.314037
LCN6	0.31401
GSTTP2	0.313899
RBPMS2	0.313878
CTNND2	0.313847
COQ10B	0.313297
ZC3H7A	0.31327
TPRG1	0.313262
MC2R	0.313206
CTAGE5	0.313134
GNAQ	0.312883
TGIF2	-0.31288
AHR	0.312867
ACVR2A	0.312699
DPP4	0.312479
SULT1C2	0.312248
STMN4	0.312001
PRODH	0.311783
SPP1	0.311673
TXNRD3IT1	-0.311606
NUMB	0.311311
FAS	0.311183
WDR74	-0.311133
ALDH7A1	-0.311015
TTC9B	0.310648
CHRNA3	0.310459
FABP4	0.310364
KLK9	0.310271
LOC728264	0.310139
PRPF19	-0.309931
ONECUT2	0.30981
SYNPO2	0.309622
CES2	0.309561
SYPL2	0.309217
TNFSF9	0.309122
CA13	0.309003
PIAS4	-0.308849
CA1	0.308682
RELA	-0.308648
LARS	-0.308285
DDX10	-0.308011
KIAA1539	0.3078
ZNF438	0.307567
TCEAL2	0.307436
EPS8L1	0.307255
MGST3	0.306906
LRCH2	0.306874
ANKRD27	-0.306833
C14orf180	0.306787
AASDHPPT	-0.306736
TAF6L	-0.306642
XIRP2	0.306466
KIAA0182	-0.305866
SLC17A8	0.30581
FAM107B	0.305809
GABRA5	0.305714
CCDC88A	0.305692
TEKT2	0.305481
PDZD4	0.305438
SEMA3E	0.305293
CALB2	0.305196
ASAP2	0.305195
LOC645332	-0.305096
GJB2	0.30484
TLL1	0.30483
KIAA1211	0.304665
TC2N	0.304577
HTN1	0.304111
OR4A47	0.304069
PRLH	0.304068
LOC145845	0.304014
OR6C68	0.30398
S100A5	0.303711
PDE4DIP	0.303707
AP1S3	0.30367
SRRD	-0.3035
TBC1D16	-0.303249
TFF2	0.303106
CARTPT	0.302929
SCARNA27	0.302826
SLC13A1	0.302807
FAM18B2	0.302794
REPIN1	-0.302779
TBCB	-0.302723
SPRR4	0.302662
NKX2-3	0.302632
CYP19A1	0.302356
BCL7A	-0.302253
NAF1	-0.302012
DMXL2	0.301718
C8orf75	0.301619
PLAGL2	-0.301476
AKIRIN2	-0.301337
C4orf35	0.301331
PLN	0.301212
SLC25A36	-0.301203
MEIS2	0.301136
ERMN	0.300935
MEOX1	0.300903
C3	0.300774
GPR143	-0.300688
GATC	-0.300496
THYN1	-0.300482
LOC554202	0.30046
CPEB2	0.300457
MYH13	0.300455
CLDN23	0.30038
SYT4	0.300236
FAM7A3	0.300182
TMBIM1	0.300124
LRFN4	-0.299909
RIC3	0.299797
WNT7B	0.299769
RIMS1	0.299713
FCER1A	0.299673
IGSF3	0.299655
VAT1L	0.299602
NLE1	-0.299546
CHGA	0.299441
FAM69C	0.29938
DDX60L	0.299266
GNRH2	0.299218
TRIM16L	0.299001
GPR39	0.298984
PTPN12	0.298972
RPH3AL	0.298887
GBF1	0.298795
ABCA8	0.298742
GREM2	0.298737
CTDSP1	0.298732
PECAM1	0.298722
ERO1L	0.298611
PRR7	-0.298453
PATZ1	-0.298314
OR51E2	0.298309
PM20D1	0.298093
B4GALNT2	0.298087
STK11	-0.29776
MYLK	0.297584
CCL2	0.297497
SORCS1	0.297446
CREB3L2	0.297322
C11orf86	0.297237
RSPO1	0.297152
ETS2	-0.296979
ATP1A2	0.29692
BCL2L14	0.296862
ARFGAP3	0.296841
GGN	0.29674
CHST6	0.296581
PLEKHG4	-0.296514
ACER3	0.296447
TTC13	0.29644
C15orf5	0.296124
CEP68	-0.296124
SOX21	0.296098
VPS33A	-0.295506
TANC1	0.295455
ALAS1	0.295255
PCDHA4	0.29519
JAM2	0.294986
DES	0.294918
CHIC1	0.294874
DNAJB8	0.294861
SYNPO	0.294731
CORO6	0.294707
GRK5	0.294578
MAPKAPK3	-0.29446
EXOSC5	-0.294447
IDH3A	0.294447
FAM40A	-0.294432
ZBTB39	-0.294401
JPH2	0.294235
ZNF583	-0.294192
GRK6	-0.293829
CBX1	-0.29379
LMOD1	0.293621
PLCE1	0.293489
DNAJC1	0.293414
EFHA2	0.293276
ADIPOQ	0.293252
ACTBL2	0.29323
LOC220429	0.293203
TMEM160	-0.293151
DHX37	-0.293124
PON3	0.293087
MAP3K6	0.292985
RCOR1	0.292927
RNASE7	0.292925
ZBED3	-0.292878
TMEM127	0.292744
SELP	0.292743
SEMA4B	0.292588
RNASEL	0.29257
GDA	0.292519
AGR2	0.292366
RAD50	-0.292308
SHROOM2	-0.292145
POFUT1	-0.291981
CPM	0.291824
SHH	-0.291789
BDKRB1	0.291734
RUVBL1	-0.291628
C2CD2L	0.291535
BCL2L2	0.29153
CCL15	0.291514
SPRED1	0.291432
CHRDL2	0.291385
LOC146336	0.291371
C2orf40	0.291364
HS3ST1	0.291318
KCNK6	0.291315
C1orf21	0.291014
ACTG2	0.291001
HAND1	0.290764
FAM40B	0.290747
TAGLN3	0.290544
C7orf43	0.290422
GPM6A	0.290302
UNG	-0.290209
C1orf87	0.290165
NAB1	0.290162
CASQ2	0.290089
IRAK1BP1	-0.290011
ANKRD16	-0.289963
ESCO1	0.289738
BCL11A	-0.28955
DKFZp779M0652	0.289505
ERN 2.00	0.289456
NTSR1	0.289018
SAMD1	-0.288918
OSR1	0.288856
MYH11	0.288814
FAM176A	-0.288813
NFE2L3	-0.288787
SLCO2A1	0.288675
UNC5A	0.288591
LOC283267	0.288547
LOXL4	0.288415
CGB8	0.288317
KCTD21	0.288155
EPDR1	-0.288125
HIF1A	0.288053
IBSP	0.287949
TMEM43	-0.287928
C4orf19	0.287855
TTC7A	0.287766
C14orf147	0.28773
ELMO1	0.287683
SIGLECP3	0.287641
HSPB7	0.287612
XPOT	-0.287564
TRAK1	0.287428
MOGAT2	0.287129
CSDC2	0.287094
MYOM1	0.286869
CCNYL1	0.286782
MS4A6E	0.28654
TMEM216	-0.286522
C19orf18	0.28641
OAZ3	0.286324
MOSC2	0.286277
PLCH2	0.286181
MRPL21	0.286126
NDUFB3	0.286075
TMEM106A	0.28601
TMOD3	0.286003
ZNF622	-0.285977
NIT2	-0.285916
C17orf80	-0.285802
NBPF14	-0.285781
ZBTB9	-0.285663
PGBD2	0.285653
SLC38A6	0.285475
TJP3	0.285277
NPRL2	-0.285078
MARCKS	0.285054
NPTX1	0.284723
PRSS3	0.284658
PAEP	0.284571
CIDEA	0.284479
ASCL2	-0.284471
LOC253724	0.284283
ITGA3	0.284148
SYNM	0.283921
C1orf187	0.283911
SPPL2A	0.283529
SIGLEC6	0.283525
CEP57	-0.283423
CCDC85B	-0.283409
RYK	-0.283145
METTL11B	0.283033
PLIN1	0.282963
SLC28A3	0.28289
IFNA13	0.282745
TOMM20L	0.282694
DTNB	-0.282675
PDS5A	-0.282618
LRRC66	0.282501
LGALS4	0.282488
YSK4	0.282277
SSSCA1	-0.282274
RETSAT	0.282229
ATCAY	0.281831
GABRG1	0.281726
APLF	-0.281698
ELANE	0.281601
GDF3	0.281531
SLC2A13	0.281527
PKIB	0.281513
ANXA11	0.281359
H2AFY	-0.281346
ABP1	0.281196
SPINK6	0.281072
FRMPD2	0.281068
PDE2A	0.280851
TRPM2	-0.280683
ARL 2.00	-0.280653
FBXW8	-0.280427
ZNF703	-0.280426
C20orf200	0.280307
TUT1	-0.280193
NOB1	-0.280109
SLC39A7	0.280099
METTL14	-0.280062
PTX3	0.279999
SLC41A2	0.279925
SCAI	-0.279728
C1orf109	-0.279727
GLTP	0.279716
KIAA1107	-0.279601
CYYR1	0.279507
TIGD5	-0.279506
TRIT1	-0.279464
MYO1A	0.279322
PYY	0.279208
LRRC8A	0.279124
PIK3R2	-0.279046
ZNF607	-0.279028
TUSC5	0.278917
CTAGE9	0.278869
SLC11A1	0.278767
GRIA3	0.27863
CHRDL1	0.27835
FARSB	0.278318
PDE4D	0.278239
NPTN	0.278087
SNAP25	0.278074
MEP1B	0.277974
TP53RK	-0.277934
GPT	0.27789
NLN	-0.277889
WSCD2	0.277881
LDB3	0.277845
CNN1	0.27783
OR2S2	0.277535
SEL1L2	0.277435
ACSBG1	0.277321
CAV2	0.277138
CSRP1	0.277029
PAPOLB	0.276983
ACSL6	-0.276863
FAM71F1	0.276831
FAM115A	-0.276691
NXN	0.276552
SEC1	0.276488
PON2	0.276485
TIMP1	0.276456
FAM104A	-0.276406
ZSCAN12P1	0.276351
SLAMF9	0.276175
C17orf71	-0.276024
SLC10A2	0.275965
C13orf33	0.275939
ENTPD7	0.275928
IFIT1	0.275867
PLEKHH2	0.275854
NHP2	-0.275774
EGLN1	0.275609
GGH	-0.275537
KRTAP12-2	0.275535
C3orf26	-0.275482
ST5	0.275454
MICALL2	0.275416
SP7	0.275397
AANAT	0.275364
PIGR	0.275361
NEU1	-0.275348
JAZF1	0.275306
CCDC86	-0.275305
ERAP2	-0.275297
MAGI3	0.275208
USP28	-0.275057
HMX3	0.275041
DUS3L	-0.275032
PVRL1	-0.274933
MUC1	0.274887
SNX29	0.274707
CTAGE4	0.274596
PARP1	-0.274491
ANGPTL1	0.2742
PGAP1	0.274151
PLEKHA6	0.274112
FBRSL1	-0.274104
CDHR5	0.274013
RNF44	-0.274009
FAM108C1	0.273973
SLC25A20	0.273965
C16orf81	0.273772
C6orf192	0.273741
ME3	-0.273633
ZNF696	-0.273541
GPER	0.273541
PYGM	0.273489
C19orf46	-0.273489
RSPH1	0.273461
OR56A4	0.273455
LY6D	0.273371
FAM63A	0.273342
TPSB2	0.273308
CAMK2B	0.273182
IQCB1	-0.27306
ATP2B3	0.27302
ABCC3	0.272991
KIAA0040	0.272915
C20orf177	-0.27281
PSD	0.272661
MBTD1	-0.2725
SMARCAD1	-0.272461
CCDC45	-0.272428
XRCC6	-0.272184
RNF125	0.272175
S100A10	0.27216
GJB4	0.272054
C20orf160	0.272036
TAPT1	0.272022
HIVEP3	0.272009
BCL2L15	0.27195
PRND	0.271907
SNAP47	-0.271873
SEC23A	0.271768
C19orf59	0.271705
CD59	0.2717
ACSF2	-0.271634
SLC44A4	0.271574
LOC151300	0.271346
C11orf64	0.271346
PRAMEF18	0.271295
OR6W1P	0.271289
HELT	0.271177
GTF2A1L	0.271176
C3orf77	0.271169
OR6B3	0.271087
MYO7B	0.270944
DPEP1	-0.270854
NUP107	-0.270678
QPRT	-0.270602
PIK3R6	0.270526
TSPAN7	0.270291
AKAP13	0.270267
PITPNC1	0.270113
PRKAG2	0.270085
TRAPPC6B	0.270058
LINGO4	0.27004
PTPRN2	0.26976
SGK269	0.269457
HSPA4	-0.269318
KIAA1644	0.269261
TSEN54	-0.269242
HUNK	-0.269086
C3orf17	-0.269058
ZNF22	-0.269
SOX1	0.268998
ADRA2A	0.268962
MYRIP	-0.268905
MBLAC2	-0.268788
AGXT2	0.268634
MYCT1	0.26858
SLMAP	0.26858
JMJD4	-0.268537
WHAMML1	0.268384
FAM108A1	-0.268316
TIAF1	0.268243
DVL3	-0.268226
CSNK1G2	-0.267987
TTC27	-0.267745
TBC1D8	0.267598
FAM177B	0.267434
SP1	0.267428
S100A2	0.267378
CCDC113	-0.267365
SHE	0.267308
C2orf88	0.267237
COL13A1	0.267213
OR8D1	0.267092
NUDT19	-0.267085
EREG	-0.267057
PLVAP	0.267056
SLC17A4	0.267037
ZNF540	0.266995
SAFB	-0.26686
BAT4	-0.266808
SLC5A6	-0.266743
TOP1MT	-0.266692
PTBP1	-0.266652
ZNF749	-0.266567
KCNK15	0.266345
ATP8B3	0.266285
PGA4	0.266115
PHLDA3	0.265942
LOC728743	-0.265896
TMEM14E	0.265848
C8B	0.265758
TCEB3B	0.265663
WFDC12	0.26559
MOGS	-0.265502
C1orf106	0.265239
ASXL1	-0.265224
UMPS	-0.265196
GALK1	-0.265118
AGFG2	0.265078
UNC5D	0.265074
COX6B2	0.265007
PTGFRN	0.264985
DHX34	-0.264968
HINFP	-0.264951
TRIM61	0.264931
PDZD3	0.264855
NECAB1	0.264836
CASQ1	0.264805
ARF6	0.264758
FBLN5	0.264614
GPSM2	-0.264525
ATG16L1	0.264485
FBXL22	0.264435
PNPO	-0.264407
GFRA2	0.264313
B3GNT7	0.264139
CLEC5A	0.264047
VPS13D	0.26399
LOC728723	-0.263976
NFRKB	-0.263948
NT5C3	0.263886
SMARCC1	-0.263767
HTR2B	0.263619
DYDC1	0.263583
CAMK2N1	0.263499
BTC	-0.263383
DACT3	0.263342
KLF9	0.263304
CDR2L	0.26329
TTC9	0.263262
PRPH	0.263227
EBF4	0.263221
MFSD1	0.263183
XPNPEP3	-0.263152
CIB1	0.263047
BHMT2	0.262868
TMEM200B	0.262846
TMEM72	0.262669
PTPRU	0.262488
NTN1	0.262463
LIX1L	0.262312
LMO3	0.262298
AIM1L	0.262206
GOLM1	0.262193
CAMK2G	0.262101
GRIK5	0.262084
HTR3A	0.262018
SMYD5	-0.262004
LOC100192379	0.26195
AKR1C1	0.261836
RETN	0.261754
BCAS1	0.261749
TAS2R60	0.261712
C11orf84	-0.261605
FGD3	-0.261567
ZP1	0.261566
OR11H4	0.261528
UGT2B15	0.261469
FAM25A	0.261461
C19orf29	-0.261411
ACTL8	0.261336
LEP	0.261334
SAAL1	-0.261308
IFNE	0.26124
GNPDA1	-0.261123
IGHMBP2	0.261079
SLCO6A1	0.261033
GP2	0.261027
NEBL	-0.261023
ABCF2	-0.260915
HMHA1	-0.260868
ASB5	0.260714
GRIN2A	0.260698
HSPB8	0.260614
MFAP4	0.26056
MLPH	0.260555
FAM53A	-0.26046
VPS26B	-0.260355
MAP1B	0.260319
SSRP1	-0.260178
CDC34	-0.260167
GNB5	0.259978
C13orf29	0.259671
LRRC45	-0.259619
C3orf36	0.259589
DYNLT3	0.259387
FOXA1	0.259186
LOC285780	0.258978
ARID3A	-0.258857
FZD1	0.258815
SCARA5	0.258731
AKAP2	0.258712
LOC389493	0.258611
NUDT15	0.258555
PCSK7	0.258465
NTF3	0.258463
CREB3L1	0.258361
FBXO46	-0.25818
CRISP3	0.258128
OSBPL5	0.25806
PIGA	0.257797
ID1	-0.25779
PDCD4	0.257785
SLCO4C1	0.25766
NUDT4	-0.257607
PRRT2	0.257599
PLLP	0.257586
RRP1B	-0.257551
RS1	0.257422
NCRNA00175	0.257368
NOSTRIN	0.257317
MYLIP	-0.257238
SYNJ2BP	0.257229
LY6G6D	-0.257222
KBTBD11	0.257189
RNASE13	0.257068
DOLPP1	0.257044
OR51E1	0.257003
ADAT3	-0.256964
KRT19	0.256791
ELOVL5	-0.256752
PRDX5	-0.256708
TFAP4	-0.256707
MPZL2	0.256703
EFCAB7	-0.256513
ZBTB7B	0.256508
SCN4B	0.256493
IGF1	0.256377
INHA	0.256266
ACTR8	-0.256238
CDKN2AIPNL	-0.256236
NEXN	0.256188
CASP7	0.256087
MMP15	0.25602
HEATR5A	0.255968
KLF2	0.255932
S100A16	0.255925
FBP1	0.255909
PDLIM3	0.255905
ADCY3	-0.255811
AHNAK	0.255801
C12orf36	0.255633
NAA25	-0.255601
KCNK1	0.255554
CDKN1B	-0.255536
P2RY14	0.255504
POLR2C	-0.2555
PEX10	-0.255443
ARSF	0.255369
TMEM8C	0.25527
MAOB	0.255247
BBS2	-0.255108
FABP1	0.255104
C2orf86	-0.255097
KYNU	0.255035
ADCY10	0.255031
PDCD2L	-0.255029
CRABP2	0.254942
PLA2G5	0.254929
HSD17B6	0.254813
WDR70	-0.254805
SNX8	0.254717
SOX8	0.254525
PIWIL3	0.254518
HAR1B	0.254463
GDPD3	0.254337
WFIKKN1	0.254283
LOC90586	0.254252
HSD3B2	0.254159
CCT4	-0.253965
MEGF6	0.253927
SIAE	0.253901
PDZRN4	0.253884
SLC7A2	0.253814
DDTL	-0.253813
LOC100129716	0.25376
KIAA0406	-0.253727
YDJC	-0.2537
ZNF496	-0.253645
FAM189A2	0.253643
FIBP	-0.253557
REG4	0.253539
GART	-0.253517
C6orf103	0.25345
GCG	0.253446
PAX4	0.253443
RHOV	0.253431
USP39	-0.253388
LYN	0.253304
SLC12A2	-0.253196
ZFYVE28	0.25307
S100A13	0.25291
SNX2	-0.252899
ZNF639	-0.252876
CAPN5	0.252858
LYNX1	0.252833
RLN1	-0.25282
C9orf68	0.252808
DHX40	-0.252719
AMPD1	0.252679
CD302	0.252616
CTNNBIP1	0.252569
KCTD1	0.252536
ZPLD1	0.252525
FAM106C	0.25232
WDR77	-0.252265
SERF1A	-0.252231
PLXNA1	-0.252015
UNC13A	0.251961
EML3	-0.251895
TMEM164	0.251877
CAB39	0.251713
RAB6B	0.251687
CARD18	0.251649
FAM110C	-0.251633
C4orf47	0.251549
BBS10	-0.251542
SCGN	0.251515
FAM114A1	0.251501
COX6A2	0.251448
KRT79	0.251437
SUSD3	-0.251406
SPOCD1	0.251325
ARHGEF15	0.25131
MKS1	-0.251255
ACVR2B	-0.251218
CAPZA3	0.251214
HIST2H2BF	0.251195
GJA9	0.251043
NRXN1	0.251029
ZNF503	-0.251016
DZIP3	-0.250932
RHOJ	0.250882
GPIHBP1	0.250845
KAT2A	-0.250841
WNT1	0.250797
MAPK10	0.250755
FAIM2	0.250733
MAPK11	0.250715
CTSD	0.250706
MAPK9	-0.250647
TDRD10	0.250591
BAI3	0.250557
RNF214	-0.250459
C14orf182	0.250442
JAG2	-0.25044
TMPRSS3	0.250436
TH1L	-0.250367
FAM38A	-0.250353
ZKSCAN2	-0.250338
SVIL	0.250334
ZNF71	-0.250333
MLLT10	-0.250329
UGT1A1	0.250225
DNAH7	0.250171
SCAND1	-0.250079
SCRT1	0.250015
HAND2	0.249882
ELMO2	-0.249787
SIDT2	0.249756
REV1	0.24973
ETFDH	0.249722
HRASLS5	0.249511
ZNF536	0.249503
DHDDS	0.249386
BBS5	-0.24935
KTI12	-0.249331
EFNA4	-0.249242
CTTN	0.249184
LOC388796	-0.249172
GAS2L2	0.249166
ARCN1	0.249092
DNAH14	-0.249057
HIST3H2BB	0.248834
HNF1A	-0.248794
GNRHR	0.248723
UBR1	0.248697
C12orf73	-0.248567
SNORA59B	0.248566
SLC6A6	-0.248531
GPX4	-0.248429
TMEM45B	0.248388
FAM129B	0.248374
OR5K2	0.248371
LOC148189	-0.24835
EXTL1	0.248339
TAGLN	0.248283
ACSL1	0.248258
TRNP1	0.248235
CLEC10A	0.248217
APOC1P1	0.248148
PTTG1IP	0.248099
ARPC1B	0.248041
EEFSEC	-0.248021
SCAMP2	0.248011
HDLBP	0.24795
PALM2-AKAP2	0.247875
BCAS3	-0.247841
ZDHHC23	-0.247826
TSEN34	-0.247821
ABT1	-0.24767
TAS2R41	0.247602
AHNAK2	0.24756
GMPPA	0.247547
GLRX2	0.247543
LSM 7.00	-0.2474
FAM3C	0.247398
HERC3	0.247364
HDAC3	-0.247315
ZNF771	-0.247263
PRKCQ	-0.247161
NOX5	0.247125
C19orf2	-0.247124
RAB4B	0.247108
PRKCA	0.247088
PENK	0.247087
CSN2	0.247084
GALNTL2	0.247081
CCDC62	-0.246989
IL20RA	-0.246721
MRE11A	-0.2467
MEX3A	-0.246536
TGFA	0.246456
HSPA12B	0.246432
CMBL	0.246409
ANTXR2	0.246329
CSE1L	-0.246171
QTRT1	-0.246167
PLCD3	0.246021
PLAGL1	-0.245948
GAL3ST4	0.2459
RNF133	0.245896
DNAJB5	0.245786
NKX6-1	0.245771
SUV39H2	-0.245749
XK	0.245711
TRAK2	0.245679
KLHL30	0.245674
OGFR	-0.245668
ULBP2	0.2456
CALB1	0.24558
EFTUD2	-0.245532
C1orf170	0.245518
AGRP	0.245488
ANXA2	0.245479
C21orf129	0.245429
URB1	-0.24542
ERF	-0.245383
KPNA7	0.245381
TSPAN15	0.245338
BTNL2	0.24527
TMEM102	-0.245182
VWF	0.245139
KCTD9	0.245129
CRYBG3	0.245075
RGS7	0.245021
SLC14A1	0.244946
CAPZB	0.244909
TPK1	0.244873
CAMK2D	0.24484
ARHGAP39	-0.244816
FMO9P	0.244802
DNAJC18	-0.244751
DNM2	0.244718
USP42	-0.2447
SCRG1	0.244635
SMARCD2	-0.244627
TCF7L2	0.244583
RAPGEF6	-0.244566
PHF13	-0.244495
DUSP5P	0.244436
ORAOV1	0.244394
KATNAL2	0.244279
PGR	0.244263
MLLT6	-0.24417
HDC	0.243958
SCML2	-0.243921
LETM2	0.243869
TPPP3	0.243854
LOC153910	0.243841
LEPRE1	0.243835
C11orf31	-0.243829
ALDH3B1	0.243776
PRMT7	-0.243678
ASB2	0.243602
KCTD20	-0.243578
TP53INP2	0.24355
FAM129A	0.243473
LIPH	0.243294
ANKRD42	0.243288
TCF7	-0.24326
UGT1A6	0.24324
TCF3	-0.243208
PRSS12	0.243192
HTR1D	0.243176
SMCHD1	0.243101
C2orf39	0.242939
ARSA	0.242855
POU5F1B	-0.24285
SV2B	0.2428
RNF148	0.242787
MOCS3	-0.242756
KATNB1	-0.242637
LIMCH1	0.242512
CDKN2BAS	0.242457
CFTR	-0.242418
ACTA2	0.242406
POMGNT1	-0.242355
SMEK1	0.242339
SFRP1	0.242214
PGAM1	0.242088
APOO	0.242052
EHMT2	-0.242039
CHURC1	0.24203
TMEM231	-0.241962
ALDOA	0.241934
NFXL1	-0.241904
TENC1	0.241894
NLGN1	0.241843
C21orf130	0.241732
DPH1	-0.241723
TMEM87B	0.241639
PRDM4	-0.241599
SLC39A9	0.241596
RD3	0.241578
CXCR6	-0.241575
FAM126B	0.241502
PPM1H	-0.241498
C11orf68	-0.241467
CBFA2T2	-0.241425
APC	0.24133
SPRR3	0.241306
ZNHIT6	-0.241275
C6orf170	-0.241202
MRPL16	-0.241135
MAP4K4	0.241034
NAT9	-0.240989
C22orf29	-0.240926
LOC134466	0.240925
C11orf95	-0.240858
FAM83A	0.240829
SCNN1B	0.240822
ZDHHC4	-0.240804
MTMR10	0.240782
PKP4	0.240709
TNFRSF6B	0.240633
CYP4F12	0.240473
RAB15	-0.240454
GDPD2	0.240405
KIAA0317	0.24038
ZNF534	-0.240308
KIAA1274	-0.240275
GOLIM4	-0.240212
CDC42BPB	0.240209
LOC152217	-0.240193
DDX49	-0.240169
SWAP70	0.24011
DHRS12	-0.240084
LIF	0.240049
NAP1L6	0.240028
TRPC4AP	-0.239998
DPF3	0.239966
LOC344967	-0.239917
CLCA4	0.23986
CD3EAP	-0.239772
SLC1A4	-0.239758
INPP5A	0.23968
SNRPD1	0.239582
SPATA2L	-0.239556
THOP1	-0.239498
TMPRSS11D	0.239441
FAM160A2	0.239415
CDH17	0.2394
LRP10	0.239384
RBM12	-0.239375
GLP2R	0.239275
ZNF324B	-0.239271
GNG3	0.239233
PDLIM7	0.239206
PICALM	0.239176
NOD2	-0.239134
ITM2C	0.238977
BZW1	0.238973
THBS4	0.238971
AHCY	-0.238947
RCE1	-0.238891
TRMT112	-0.23889
IGFBP3	0.238865
C16orf7	0.238819
BNC1	0.238805
PPP1R2	-0.238797
ARPM1	-0.238715
GPR123	0.238711
PHKG1	0.238702
NPSR1	0.238692
PPP1R3D	-0.238661
C12orf63	-0.238566
FBXO41	-0.238555
ENPP5	-0.238524
L3MBTL4	-0.238483
AP4E1	0.23848
CCDC68	0.23847
KPNA5	-0.23844
CLDN8	0.238407
KCNK10	0.238339
PHF20	-0.238231
RRP1	-0.238144
LYST	0.238041
TEKT1	0.23803
HSD17B2	0.237901
STAM2	0.237841
SUPT3H	-0.237814
ZNF775	-0.237754
ATP13A4	0.237671
FGF5	0.237668
KIAA0284	0.237667
S100A11	0.237664
VCL	0.23762
PPP1R13B	0.237545
FDXACB1	-0.237518
SLC4A4	0.237476
NOL7	-0.237373
THSD7A	0.237361
ACPL2	-0.237345
CNTNAP2	0.237334
MORN5	0.237257
IRF2BP2	-0.237238
LY6H	0.237236
PDRG1	-0.237211
BVES	0.237192
GBP3	0.237165
TSPAN6	-0.237091
ZBBX	0.237069
WDR63	0.237022
LOC643008	0.237004
CLIP4	0.236981
ANG	0.236948
SLC16A1	0.236891
DUOX1	0.236841
ADRBK1	-0.236835
SMAD5	-0.236734
SLITRK4	0.236699
BTBD2	-0.236666
ALOX5	0.23665
STRAP	-0.236626
ADAM15	0.236569
TMIGD1	0.236491
C19orf12	-0.236471
ATXN7L2	-0.236443
VWA2	-0.236431
WFDC1	0.236371
SSX2IP	-0.236258
MED17	-0.236149
DCAF15	-0.236099
C21orf56	-0.235952
PABPC3	-0.235951
PLCB1	-0.235934
SCN7A	0.235926
KDELR2	0.235656
GBA2	0.235654
APOBEC1	0.23564
C7orf68	-0.23564
CCNK	0.235564
LEMD1	0.235512
C4orf14	-0.235373
C7orf11	-0.235186
PRKRIR	-0.235175
KLF17	0.23515
PGAM5	-0.235147
FLNB	0.235146
KIAA1958	-0.235134
IGSF9	0.235118
SERPINB6	0.235074
DPCR1	0.23501
DYDC2	0.234809
LRFN5	0.234783
ZSCAN5B	-0.234762
CAV1	0.234695
REXO2	-0.234645
LOC339524	0.234589
ABRA	0.234516
UBE2F	0.234499
ZNF571	-0.234485
PI3	0.23447
ELMOD1	0.234427
PRKAB1	-0.234415
MTL 5.00	-0.234345
KIAA1191	-0.234336
ADAM30	0.234305
ALOX5AP	0.234304
IRF2BP1	-0.234252
NFU1	-0.234239
SP6	-0.234203
RRP9	-0.23418
PGM5	0.234169
PPP1CB	0.234166
MTHFD1L	-0.234144
PWP1	-0.23404
TMEM214	0.234037
C11orf85	0.234026
AOAH	-0.234018
MRC1	0.234006
OR14A16	0.233878
ALKBH6	-0.233812
ZNF643	-0.233811
LGI1	0.2338
SPRR1B	0.23378
LRCH4	0.233686
IRF7	0.233664
FRMD4B	0.233615
EIF4EBP3	-0.233341
SEC61G	0.233319
SMPD3	0.233318
PGAP2	-0.233263
MX2	0.23322
RFXANK	-0.23321
SOX13	0.233185
PPY	0.233151
PPP1R2P1	-0.23315
SKIL	-0.233112
MYL6B	-0.232872
STAC	0.232794
BOP 1.00	-0.232769
B3GALT5	0.232732
IFIT1B	0.232672
MRPS30	-0.232617
ITGA5	0.232607
SLC7A5	-0.232597
MYH3	0.232556
FAM195B	-0.232543
TBC1D5	-0.232504
MPP5	0.232486
TRIO	-0.232471
ACSS2	0.232441
HDAC2	-0.232434
FGFR3	-0.232434
CDK4	-0.23237
ACP6	0.23233
LOC100125556	-0.23232
RIMS4	0.232254
FAM83E	0.232173
GUCA2B	0.232152
TMCC3	0.232077
ECE1	0.232076
AK1	0.232029
IBTK	0.231971
MMRN2	0.231966
CAD	-0.231939
C2orf85	0.231869
CBX4	-0.231822
NEU3	-0.231749
SLC9A3R1	0.23174
GTPBP3	-0.23172
CECR4	-0.231641
XYLT1	0.231542
SHQ1	-0.231486
GSTA1	0.231485
SF1	-0.231457
MGC57346	-0.231393
DISC2	0.231391
HMGXB3	-0.23135
ZNF420	-0.231334
SHC1	0.23128
TAAR6	0.231229
VAV3	-0.231108
STK11IP	0.23098
PRMT1	-0.230876
CCDC71	-0.230846
NHS	0.230841
C5orf25	-0.230814
ANKRD53	0.230699
ASPG	0.230663
SLC39A3	-0.230659
GCFC1	-0.230607
C17orf39	-0.230582
FBXL20	-0.230531
TARS	-0.230507
CALM2	0.230503
PTPRN	0.230488
MRGPRF	0.23047
ALDH3A1	0.230469
CSTF1	-0.230437
SH2D5	0.230405
RBM15	-0.230367
ZNF584	-0.230365
B3GALT1	0.230338
TBC1D8B	0.230337
KIAA1430	-0.230281
CNN3	-0.230273
STC2	-0.230227
PEMT	-0.230216
DUSP5	0.230212
TBC1D12	0.230212
STAC2	0.23021
RBM42	-0.230139
ABTB2	0.230105
LOXL1	0.230094
TREML3	0.230087
SHROOM4	-0.22996
RARRES1	0.229892
AKR7A3	0.229767
ATP2B1	0.229704
RAC1	0.229701
UBE2NL	-0.229689
OTOP2	0.229597
ZFP30	-0.229589
C4orf37	-0.229584
HLA-L	-0.229518
KRTAP5-6	0.229433
SRGAP3	-0.229375
TMEM5	-0.229366
GPR146	0.229285
SLC10A4	0.229242
SLC4A8	-0.229242
CXCR4	0.229164
SLC26A1	-0.229122
KIAA1609	0.228983
LRRC61	-0.228863
DENR	-0.228796
C8orf85	0.22874
LMO2	0.228625
ITGA7	0.228576
TDRKH	-0.228572
ANO1	0.228568
CHCHD6	-0.228516
TADA2A	-0.228369
ACTC1	0.228362
LINS1	0.228357
SLC39A12	0.22835
DEFB126	0.228341
AKAP8L	-0.228307
C2orf67	0.228246
SYT7	-0.228202
SLC3A1	0.228187
NRSN1	0.228058
WDR18	-0.228027
DHRS11	0.228006
PRR19	-0.227955
HMGN4	-0.227815
DCBLD2	0.227729
COL27A1	0.227624
ADAMTS9	0.22762
RGS2	0.227582
SLC22A11	-0.227512
EPHA5	0.227434
C6orf97	-0.227269
KLHL4	0.227265
FUNDC2P2	-0.227257
LRP3	-0.227256
TATDN2	-0.227151
C11orf9	0.227116
PITX2	-0.227062
ZIC5	0.227031
TFB1M	-0.227006
SLC3A2	-0.226999
C19orf20	-0.226984
MMRN1	0.226983
C5orf39	0.226982
NAT1	0.226982
TPPP	0.226956
FAM159A	0.226892
MEG3	0.226855
COG1	-0.226843
MAP1LC3A	-0.226824
CHUK	0.226813
TCP11L1	0.226777
BAG3	0.226776
RNF208	-0.226756
TMEM123	-0.226715
RFPL3	0.226661
PCSK2	0.226641
ZNF287	-0.226631
KLF13	0.226626
CYP4F3	0.226583
TBXAS1	0.226554
SLC10A5	0.226533
JUN	-0.226493
IFI6	0.226474
ZNF837	-0.226314
CCT5	-0.2263
PCDH10	0.226167
MED25	-0.226095
STOM	0.226082
STARD3	-0.226026
AREG	-0.226002
PLEKHH1	0.226
CLEC4F	0.225992
ASTE1	0.225916
C11orf57	-0.225849
LRRC4C	0.225826
PTHLH	0.225755
ENPP6	0.225754
TRPC7	0.225719
TADA3	-0.225714
FRG2	0.225698
EPB41L4A	0.225697
LONRF1	-0.225679
HYMAI	-0.225663
RBPMS	0.225577
MAST2	0.2255
ERCC2	-0.22539
NUP88	-0.225389
ELTD1	0.225359
ABHD12B	0.225313
LRRC1	0.225286
CCL28	0.225251
DDX55	-0.22518
ANXA5	0.225152
CD58	0.225144
ALKBH2	-0.225001
KDM1A	-0.224918
GZMB	-0.224903
TMOD1	0.224828
SNORD94	-0.224823
ENPP2	0.224802
SGSM1	0.224781
TTC25	-0.224638
FAM10A4	-0.224631
PEG3	0.224547
CD34	0.224543
PRRG4	0.224514
RTKN2	0.224503
CDK5RAP1	-0.224433
KLK6	0.22439
ANKH	-0.224379
KCNS3	0.224266
IL12A	-0.224193
ZZZ3	-0.224191
SRP54	0.224179
CCDC151	0.224142
GOLGA8B	-0.224113
CGN	0.224103
PTGIS	0.224001
STIM2	0.223997
HACE1	-0.223988
TRPC2	0.223912
LHFPL2	0.223828
RWDD2A	-0.223822
PRKACG	-0.223807
EHD2	0.223733
BYSL	-0.22369
PMEPA1	-0.223621
NFS1	-0.22351
TPD52L1	-0.223488
DIMT1L	-0.223452
CHP2	0.223401
SDCBP	0.223392
PIP5K1B	0.223384
DNAJB4	0.223342
C11orf41	0.223336
MAPRE2	0.22324
AQP8	0.223239
WHSC2	-0.223214
ST13	-0.223151
UTP15	-0.223143
PTK7	-0.22313
MAP6D1	-0.22312
SERPINB8	0.22311
POLR2G	-0.2231
TTC12	-0.223047
DAO	0.223012
USP36	-0.222966
REEP3	0.222933
C19orf60	-0.222837
METAP1	-0.222813
MAPK3	0.222802
DISP2	0.222793
DHDPSL	-0.222757
FBLIM1	0.222665
CHERP	-0.222631
ELOVL6	0.222627
FAM70A	0.222619
ETV1	0.222558
ASS1	0.222533
CHD7	-0.222482
FAM66D	-0.222357
TNNT1	0.222316
MGST2	0.222289
MT1B	0.222238
MSRB3	0.222229
VSIG2	0.222181
MYL2	0.222174
DOC2B	0.222054
STK38L	-0.221893
CRYAB	0.221863
CMTM8	-0.221843
EML2	0.22184
PTPRM	0.22182
SLC35A3	0.22182
RBBP4	-0.221813
MARK3	0.221799
EIF3G	-0.221776
C17orf47	0.221754
SIRT4	0.22169
SLC4A3	0.221596
NKD1	-0.221581
SRPX2	-0.221532
MED30	-0.221448
ESPN	-0.221373
TM7SF4	0.221367
LOC100126784	0.221254
RASA4P	0.221204
DCUN1D5	-0.221144
MGC70857	-0.22111
LOC100130274	0.221103
SNX24	0.221015
GPR25	-0.220981
SYDE2	-0.220946
LPIN2	0.220916
ERMP1	0.220867
GORASP2	0.220865
LARP6	-0.220817
C14orf33	-0.220684
UNK	-0.220683
MINPP1	-0.220613
SLC19A1	-0.220394
RBM4	-0.220342
PPP1R2P3	-0.220339
TNS1	0.220307
MUM1	-0.220305
MLLT3	-0.220294
PTPRJ	0.220276
CNGA3	0.220245
RAB14	0.220195
ZNF233	-0.220189
NUP85	-0.220188
FEZ2	0.220095
EVI5L	0.220088
HAS1	0.220063
NHSL1	0.220051
PLIN4	0.219964
PTPRO	-0.219955
CRB2	-0.219954
PLEKHG4B	0.219936
PRRT3	-0.21992
FOXK2	-0.219858
RRP7A	-0.219816
GOLGA2	0.219781
GSTA3	0.219761
ZNF280D	0.219716
TMEM190	0.219646
CFL2	0.21963
SMURF2	-0.219478
LOC285205	-0.219424
GALNT3	0.219388
C21orf49	-0.21936
PHLPP2	0.219338
PIM1	0.219228
NDUFS1	0.219212
PBX3	0.2192
LOC168474	-0.219195
MYL12A	0.21915
FANCF	-0.219101
USMG5	0.219101
LOC100190940	-0.219071
FAM177A1	0.218982
FLJ33630	-0.218934
LRFN3	-0.218933
MEX3D	-0.218882
DALRD3	-0.218849
ACMSD	0.21881
OR5H6	0.218719
ZNF563	-0.218709
RRP7B	-0.218682
PTEN	0.218682
ZNF76	-0.21863
ANGPTL7	0.218568
KLHDC8A	0.218446
HSD17B11	0.21841
ZNF709	-0.218391
SNTB1	-0.218308
IFRD2	-0.218268
TFDP2	-0.218231
FA2H	0.218191
CDS1	0.218026
DAPK3	-0.217883
BLID	0.217882
C2orf65	0.217881
PTP4A3	-0.217872
TMED10	0.217822
GLB1	-0.217811
NPY2R	0.217777
FAM82A1	0.217764
SPINK1	-0.217763
RABIF	0.217759
ZSWIM1	-0.217744
DAXX	-0.217741
HSPG2	0.217702
RMND1	-0.217635
CDK5R1	-0.217612
RASA3	0.217561
DUSP18	-0.217479
SRFBP1	-0.217424
CYFIP2	-0.217395
C10orf28	0.217393
RYR3	0.217343
NUDT10	0.217227
AMACR	-0.217212
B3GNT2	0.217185
SFTA1P	0.217085
PABPC1L	-0.217066
CD1E	0.21705
MKRN2	-0.216829
CDKN3	0.216815
SPRR1A	0.216791
TMEM82	0.21677
TARBP1	-0.216744
PARS2	-0.216736
PAG1	0.216735
TWF1	0.216665
ACSL5	-0.216642
UIMC1	-0.216631
KLK2	0.216602
DLX6	-0.216576
MYH15	0.216555
MNS1	0.216548
S1PR1	0.216536
NMT1	-0.216531
ACOT6	-0.216427
C16orf80	-0.216242
SYTL3	-0.216146
SNORA9	0.21611
ACP2	0.216108
KIAA1529	-0.216098
PRKCDBP	0.216077
MCF 2.00	-0.21607
SGK223	0.21599
CD3D	-0.215969
IFITM5	0.215948
PTPLA	0.215909
STIP1	-0.215867
BCL9L	0.215858
PPP1R9B	-0.215849
BACE2	0.215803
DDB1	-0.215752
LEMD3	-0.215667
TNFRSF21	0.215632
FKBP1B	0.215587
ZNF526	-0.215549
TMEM161A	-0.215534
OAZ1	-0.215527
UBE2O	-0.215421
U2AF2	-0.215387
MCEE	0.215357
ZNF223	-0.215343
DAK	-0.21534
CLMN	0.215258
DHX33	-0.215207
C17orf91	0.215196
USP2	0.215145
FRY	0.215085
MARVELD3	0.215042
RBM28	-0.214877
[truncated: 506 more rows]
