# Supplementary material for: Investigation of cell signalings and therapeutic targets in PTPRK-RSPO3 fusion-positive colorectal cancer
Source: PLoS One. 2022 Sep 21;17(9):e0274555. doi: 10.1371/journal.pone.0274555 (PMC9491571; doi:10.1371/journal.pone.0274555)
Supplement: S2 Table — (XLSX) [file pone.0274555.s006.xlsx]

## Sheet: table_2
Pathway Name	Set Size	Candidates Contained	p-value	q-value	Members_Input_Overlap	Example of Potential Target Drugs (CIViC, OncoKB)	Example of Potential Target Drugs (VICC)
Apoptosis	87	27	0.00241877	0.0961575	BCL2L11; CDKN2A; CHUK; DFFB; TNFRSF21; GZMB; IGF1; FAS; FASLG; IRF1; IRF7; JUN; MDM2; MYC; PIK3R1; MAPK10; RELA; BCL2L2; BID; BNIP3L; TP53; CASP7; CASP10; TRADD; RIPK1; FADD; CFLAR	Palbociclib,Ribociclib,Abemaciclib,Adjuvant Chemotherapy,Alemtuzumab,Alvocidib,AMGMDS3,Capecitabine,Cetuximab,Cisplatin,Docetaxel,Doxorubicin,EAP Protocol,Etoposide,Irbesartan,JQ-1,Letrozole,Linsitinib,Mitomycin,MTOR Kinase Inhibitor PP242,Nutlin-3a,Olaparib,Oxaliplatin,Panitumumab,Pazopanib,Prexasertib,RG7112,Selumetinib	CDK4, Milciclib, ZK 304709, Pd-0332991, ABEMACICLIB, PALBOCICLIB, CRIZOTINIB, PIDILIZUMAB, ILORASERTIB, Gemcitabine, CHEMBL1231206, TRAMETINIB, RIGOSERTIB, CARBOPLATIN, Imatinib, PACLITAXEL, ALECTINIB, ALVOCIDIB, MDM2, CISPLATIN, FACT inhibitors, TEMOZOLOMIDE, 4-Phenylimidazole, CDK7, TRIMETHYL GLYCINE, PI3k, 10-DECARBOXYMETHYLACLACINOMYCIN T (DCMAT), ETOPOSIDE, NSC319726, MK-1775, MVAp53, MK-874…
Direct p53 effectors	143	39	0.00436248	0.131621	NDRG1; CARM1; JMY; CSE1L; CTSD; ARID3A; DUSP5; PPP1R13B; KAT2A; SESN1; HDAC2; FOXA1; APC; PRMT1; IGFBP3; FAS; JUN; CD82; LIF; MDM2; RPS27L; PRKAB1; SCN3B; PTEN; BCL2L2; BDKRB2; S100A2; BID; BNIP3L; SP1; SPP1; TGFA; TP53; BCL2L14; CASP10; CAV1; CCNK; MAP4K4; TP53I3	GSK2636771,Adjuvant Chemotherapy,Akt Inhibitor MK2206,Alemtuzumab,Alpelisib,AMGMDS3,AZD8186,Buparlisib,Capecitabine,Capivasertib,Carboplatin,Cetuximab,Cisplatin,Dacomitinib,Docetaxel,Doxorubicin,EAP Protocol,Enzalutamide,Epidermal Growth Factor Receptor Tyrosine Kinase Inhibitor,Erlotinib,Etoposide,Everolimus,G007-LK,Gefitinib,Ipatasertib,Irbesartan,JW55,MEK Inhibitor CI-1040,Mitomycin,MTOR Inhib…	indocyanine green, NICLOSAMIDE, iCRT-14, JW67, BINIMETINIB, iCRT-3, CGP049090, K-756, VINORELBINE, CCT031374, Tankyrase inhibitors, Pyrvinium, Erlotinib, IBUPROFEN, JW 55, DASATINIB, CELECOXIB, TASIN-1, CCT036477, G007, iCRT-5, ROSMANTUZUMAB, JW74, NC043, TetMYB, MF tricyclic, REGORAFENIB, ETC159, SULINDAC, SIROLIMUS, 4-[(3aR, 4S, 7R, 7aS)-1, 3-dioxo-1, 3, 3a, 4, 7, 7a-hexahydro-2H-4, 7-methanois…
EGFR	67	23	0.00112229	0.0640614	EGF; EREG; JUN; AREG; KRAS; MYC; NFKB2; PIK3R1; PIK3R2; PRKCA; MAPK3; MAP2K1; RELA; SHC1; SP1; STAT5B; BTC; TGFA; CAMK2A; CAMK2B; CAMK2D; CAMK2G; PIK3R3	Cetuximab,Cobimetinib,Panitumumab + Chemotherapy,Trametinib,Abemaciclib,Adagrasib,Afatinib,Akt Inhibitor MK2206,ARS-853,Atezolizumab,AZD5438,B-Raf/VEGFR-2 Inhibitor RAF265,Binimetinib,Carboplatin,Cetuximab + Chemotherapy,Cisplatin,Dactolisib,Dasatinib,Decitabine,Docetaxel,Epidermal Growth Factor Receptor Tyrosine Kinase Inhibitor,Erlotinib,G-573,Immune Checkpoint Inhibitor,Immunomodulatory Oligon…	4-(Methylamino)azobenzene, PANITUMUMAB, AZD4785, EGFR, ATEZOLIZUMAB, COPANLISIB, CRIZOTINIB, 2-Butanone, XL147, FLUOROURACIL, Irinotecan, Leucovorin, RAMUCIRUMAB, TRAMETINIB, ARABINO-FLAVIN-ADENINE DINUCLEOTIDE, AZD8186, SCH772984, Gemcitabine, REFAMETINIB, ALPELISIB, NAVITOCLAX, SIROLIMUS, AZ-TAK1, CARBOPLATIN, Erlotinib, PACLITAXEL, EZH2 [Homo sapiens], RIGOSERTIB, Danusertib, AT13148, Silicon …
ErbB Related Pathway	85	30	0.00359281	0.123385	BCL2L11; CDKN1B; CRKL; EGF; EREG; JUN; AREG; KRAS; SHC4; MDM2; MYC; PDK1; PIK3R1; PIK3R2; PRKCA; MAPK3; MAPK9; MAPK10; MAP2K1; RPS6KB1; SHC1; STAT5B; BTC; TGFA; TP53; CAMK2A; CAMK2B; CAMK2D; CAMK2G; PIK3R3	Cetuximab,Cobimetinib,Panitumumab + Chemotherapy,Trametinib,Abemaciclib,Adagrasib,Adjuvant Chemotherapy,Afatinib,Akt Inhibitor MK2206,Alemtuzumab,AMGMDS3,ARS-853,Atezolizumab,AZD5438,B-Raf/VEGFR-2 Inhibitor RAF265,Binimetinib,Capecitabine,Carboplatin,Cetuximab + Chemotherapy,Cisplatin,Dactolisib,Dasatinib,Decitabine,Docetaxel,Doxorubicin,EAP Protocol,Epidermal Growth Factor Receptor Tyrosine Kina…	4-(Methylamino)azobenzene, CDK2, PANITUMUMAB, AZD4785, EGFR, ATEZOLIZUMAB, COPANLISIB, CRIZOTINIB, 2-Butanone, XL147, FLUOROURACIL, Irinotecan, Leucovorin, RAMUCIRUMAB, TRAMETINIB, ARABINO-FLAVIN-ADENINE DINUCLEOTIDE, AZD8186, SCH772984, Gemcitabine, REFAMETINIB, ALPELISIB, NAVITOCLAX, SIROLIMUS, AZ-TAK1, CARBOPLATIN, Erlotinib, PACLITAXEL, EZH2 [Homo sapiens], RIGOSERTIB, Danusertib, AT13148, Si…
JAK-STAT Pathway	106	30	0.0065652	0.146172	CFL2; CHUK; CISH; CREB1; MAPK14; EGF; IGF1; IL1RN; IRF1; JAK2; JUN; MDM2; MYC; ISOC1; PDK1; PIK3R1; PIK3R2; PRKAA1; MAPK3; MAPK9; MAP2K1; RAC1; ROCK1; RPS6KB1; SHC1; SP1; STAT5B; TEC; TIMP1; NCOA1	Cobimetinib,Fedratinib,Cisplatin,Irbesartan,JQ-1,MTOR Kinase Inhibitor PP242,Olaparib,Prexasertib,Ruxolitinib,Selumetinib,Trametinib	PANITUMUMAB, NS-018, PICTILISIB, RUXOLITINIB, 2-HYDROXYPYRIDINE, CHEMBL2159141, LESTAURTINIB, CHZ868, NVP, AZ 960, SHP099, MOMELOTINIB, Tg-101348, GILVETMAB, AZD1208, PEMBROLIZUMAB, 221, PACLITAXEL, LUMINESPIB, LY2784544, AZD1480, Imatinib, 3-(4-Hydroxyphenyl)Propanamide, bis(2-Mercaptoethylsulfone), Go 6976, REGORAFENIB, Ro 4927350, TRAMETINIB, DABRAFENIB, PD-0325901, BRAF, Glu-Arg-Lys, CETUXIMA…
Pathways In Cancer	526	119	0.00456382	0.132122	BCL2L11; CDK4; CDKN1B; CDKN2A; CDKN2B; CEBPA; GNB5; ADCY3; EGLN3; CHUK; ADCY9; RASGRP4; CRKL; DAPK1; DAPK3; NQO1; DVL2; DVL3; EGF; EPAS1; FGF2; FGF5; FGF7; FGF8; FGFR3; FGFR2; FGFR4; PLCB1; ALK; GNAI1; GNAQ; GNG3; GNG4; GNG11; CTNNA3; GSTA1; GSTA2; GSTA3; GSTT2; HDAC2; HIF1A; APC; IFNA1; IFNA13; IFNG; IGF1; FAS; FASLG; IL12A; ITGA3; JAG2; JAK2; JUN; KRAS; MDM2; KITLG; MGST1; MGST2; MGST3; MYC; NF…	Abemaciclib,AZD4547,Cetuximab,Cobimetinib,Debio1347,Erdafitinib,Fedratinib,GSK2636771,Infigratinib,Palbociclib,Panitumumab + Chemotherapy,Ribociclib,Trametinib,2,4-pyrimidinediamine,Adagrasib,Adjuvant Chemotherapy,Afatinib,Akt Inhibitor MK2206,Alectinib,Alemtuzumab,Alpelisib,Alvespimycin,Alvocidib,AMGMDS3,Amrubicin,ARS-853,Atezolizumab,AZD3463,AZD5438,AZD8186,B-Raf/VEGFR-2 Inhibitor RAF265,Binime…	CERITINIB, CRIZOTINIB, Belizatinib, OSIMERTINIB, AZD3463, alanylleucyllysine, 2-Butanone, CISPLATIN, Delantercept, Pf-06463922, X-376, PEMBROLIZUMAB, X-976, ENTRECTINIB, ALECTINIB, Doxorubicin, GEFITINIB, TPX-0005, ATEZOLIZUMAB, Cyclophosphamide, Topotecan, 1-(2-Pyridylazo)-2-naphthol, LUMINESPIB, AFATINIB, LORLATINIB, ASP3026, ONALESPIB, CABOZANTINIB, hsp90, Ap-26113, BRIGATINIB, ensartinib, SAR…
SCF-KIT	43	17	0.000814822	0.0625053	PTPRU; SH2B2; CHEK1; JAK2; KRAS; LYN; KITLG; PIK3R1; PIK3R2; PRKCA; RAC1; STAT5B; TEC; YES1; PIK3R3; SOCS6; GAB2	Cetuximab,Cobimetinib,Fedratinib,Panitumumab + Chemotherapy,Trametinib,Abemaciclib,Adagrasib,Afatinib,Akt Inhibitor MK2206,ARS-853,Atezolizumab,AZD5438,B-Raf/VEGFR-2 Inhibitor RAF265,Binimetinib,Carboplatin,Cetuximab + Chemotherapy,Cisplatin,Dactolisib,Dasatinib,Decitabine,Docetaxel,Epidermal Growth Factor Receptor Tyrosine Kinase Inhibitor,Erlotinib,G-573,Immune Checkpoint Inhibitor,Immunomodula…	NS-018, PICTILISIB, RUXOLITINIB, 2-HYDROXYPYRIDINE, CHEMBL2159141, LESTAURTINIB, CHZ868, NVP, AZ 960, SHP099, MOMELOTINIB, Tg-101348, GILVETMAB, AZD1208, PEMBROLIZUMAB, 221, PACLITAXEL, LUMINESPIB, LY2784544, AZD1480, Imatinib, 3-(4-Hydroxyphenyl)Propanamide, bis(2-Mercaptoethylsulfone), Go 6976, AZD4785, EGFR, ATEZOLIZUMAB, COPANLISIB, CRIZOTINIB, 4-(Methylamino)azobenzene, 2-Butanone, XL147, FL…
Tyrosine Kinases	423	96	0.00925414	0.177098	CDH5; PTPRU; RNF41; CDK5; STAM2; YAP1; VAV3; SH2B2; FRS3; CHEK1; ADCYAP1; CREB1; CRKL; MAPK14; CSN2; SPRED1; DNM1; DNM2; EGF; EREG; PTK2B; FGF2; FGF5; FGF7; FGF8; FGFR3; FGFR2; FGFR4; COL29A1; GALNT3; PTPN18; CYFIP2; SH3KBP1; IGF1; ITGA3; ITPR2; JAK2; KRAS; LYN; KITLG; NEDD4; NTF3; PCSK5; ATP6V1D; PGR; PIK3R1; PIK3R2; PLG; FGFRL1; POLR2C; POLR2F; POLR2G; POLR2I; PRKACG; PRKCA; PAG1; MAPK3; MAPK11…	AZD4547,Cetuximab,Cobimetinib,Debio1347,Erdafitinib,Fedratinib,Infigratinib,Panitumumab + Chemotherapy,Trametinib,Abemaciclib,Adagrasib,Afatinib,Akt Inhibitor MK2206,ARS-853,Atezolizumab,AZD5438,B-Raf/VEGFR-2 Inhibitor RAF265,Binimetinib,Carboplatin,Cetuximab + Chemotherapy,Cisplatin,Dactolisib,Dasatinib,Decitabine,Docetaxel,Dovitinib,Epidermal Growth Factor Receptor Tyrosine Kinase Inhibitor,Erl…	PANITUMUMAB, 4-(Methylamino)azobenzene, ERDAFITINIB, PAZOPANIB, Debio 1347, SELUMETINIB, Enmd-2076, Trabectedin, UNII-CTG26PRE5S, BRIVANIB, DOVITINIB, PRN1109, ODM-203, PRN1371, LENVATINIB, BUPARLISIB, AZ6089, BAY1187982, NVP-BGJ398, FGFR inhibitors, TRIHYDROXYARSENITE(III), CEDIRANIB, RO4987655, Pemigatinib, PONATINIB, LUCITANIB, NINTEDANIB, AZ8010, SUNITINIB, FIIN-1, AZD4547, S-49076, COPA, TRA…
VEGFR Related Pathway	29	59	0.00953834	0.18139	CDK4; CDK5; CHUK; MAPK14; CSNK1G2; ADRBK1; PTK2B; FGF2; FGFR3; FGFR2; FGFR4; CD2AP; ALK; GRK5; GRK6; HIF1A; JAK2; KRAS; MAP3K10; PRKAG2; PIK3R1; FGFRL1; PRKAA1; PRKAB1; PRKAB2; PRKACG; PRKCA; PRKCH; PRKCQ; PRKG2; MAPK3; MAPK6; MAPK11; MAPK9; MAPK10; MAP2K1; MAP4K2; RPS6KA2; RPS6KB1; RYK; TEC; VEGFB; VEGFC; WEE1; MAPKAPK3; CALM1; CALM2; CAMK2A; CAMK2B; CAMK2D; CAMK2G; MAPKAPK5; CAV1; RIPK1; NRP2; …	Abemaciclib,AZD4547,Cetuximab,Cobimetinib,Debio1347,Erdafitinib,Fedratinib,Infigratinib,Panitumumab + Chemotherapy,Trametinib,2,4-pyrimidinediamine,Adagrasib,Afatinib,Akt Inhibitor MK2206,Alectinib,Alpelisib,Alvespimycin,ARS-853,Atezolizumab,AZD3463,AZD5438,B-Raf/VEGFR-2 Inhibitor RAF265,Binimetinib,Brigatinib,Carboplatin,Ceritinib,Cetuximab + Chemotherapy,Cisplatin,Crizotinib,Dactolisib,Dasatini…	CERITINIB, CRIZOTINIB, Belizatinib, OSIMERTINIB, AZD3463, alanylleucyllysine, 2-Butanone, CISPLATIN, Delantercept, Pf-06463922, X-376, PEMBROLIZUMAB, X-976, ENTRECTINIB, ALECTINIB, Doxorubicin, GEFITINIB, TPX-0005, ATEZOLIZUMAB, Cyclophosphamide, Topotecan, 1-(2-Pyridylazo)-2-naphthol, LUMINESPIB, AFATINIB, LORLATINIB, ASP3026, ONALESPIB, CABOZANTINIB, hsp90, Ap-26113, BRIGATINIB, ensartinib, SAR…
Wnt Related Pathway	92	61	0.000247632	0.0625053	GNB5; CSNK2A2; DVL2; DVL3; PLCB1; SCRIB; INVS; GNAO1; GNG3; GNG4; GNG11; APC; ITPR2; JUN; ARRB2; MYC; ROR1; GNG2; PPP2R5A; PPP3CA; CHD7; PRKACG; PRKCA; PRKG2; MAPK9; MAPK10; PSEN1; CTNNBIP1; SMURF1; RAC1; RAC2; ROCK1; RYK; SFRP1; SFRP2; SMURF2; TBL1X; TCF7; TCF7L2; TP53; WNT1; WNT2; WNT7B; WNT11; WNT9B; YES1; FZD5; CALM1; CAMK2A; CAMK2B; CAMK2D; CAMK2G; AXIN2; FZD1; PIP5K1B; RANBP3; NKD1; NKD2; C…	Adjuvant Chemotherapy,Alemtuzumab,AMGMDS3,Capecitabine,Cetuximab,Cisplatin,Docetaxel,Doxorubicin,EAP Protocol,Etoposide,G007-LK,Irbesartan,JQ-1,JW55,Mitomycin,Nutlin-3a,Olaparib,Oxaliplatin,Pazopanib,Prexasertib,RG7112,Selumetinib	indocyanine green, NICLOSAMIDE, iCRT-14, JW67, BINIMETINIB, iCRT-3, CGP049090, K-756, VINORELBINE, CCT031374, Tankyrase inhibitors, Pyrvinium, Erlotinib, IBUPROFEN, JW 55, DASATINIB, CELECOXIB, TASIN-1, CCT036477, G007, iCRT-5, ROSMANTUZUMAB, JW74, NC043, TetMYB, MF tricyclic, REGORAFENIB, ETC159, SULINDAC, SIROLIMUS, 4-[(3aR, 4S, 7R, 7aS)-1, 3-dioxo-1, 3, 3a, 4, 7, 7a-hexahydro-2H-4, 7-methanois…
